# Supplementary material for: Abnormalities in Copper Status Associated with an Elevated Risk of Parkinson’s Phenotype Development
Source: Antioxidants (Basel). 2023 Aug 22;12(9):1654. doi: 10.3390/antiox12091654 (PMC10525645; doi:10.3390/antiox12091654)
Supplement: Supplementary file 1 [file antioxidants-12-01654-s001.zip]

Archive with 1 entries (1 files):
- antioxidants-2480860-supplementary.pdf
